# Supplementary material for: Photoinduced DNA Cleavage and Photocytotoxic of Phenanthroline-Based Ligand Ruthenium Compounds
Source: Molecules. 2021 Jun 7;26(11):3471. doi: 10.3390/molecules26113471 (PMC8201372; doi:10.3390/molecules26113471)
Supplement: Supplementary file 1 [file molecules-26-03471-s001.zip]

Archive with 1 entries (1 files):
- molecules-1204857-supplementary.pdf
